# Supplementary material for: New Amphiphilic Terpolymers of N-Vinylpyrrolidone with Acrylic Acid and Triethylene Glycol Dimethacrylate as Promising Drug Delivery: Design, Synthesis and Biological Properties In Vitro
Source: Int J Mol Sci. 2024 Aug 1;25(15):8422. doi: 10.3390/ijms25158422 (PMC11312434; doi:10.3390/ijms25158422)
Supplement: Supplementary file 1 [file ijms-25-08422-s001.zip]

Archive with 1 entries (1 files):
- ijms-3061580-supplementary.pdf
